# Supplementary material for: Optimum Preparation Conditions for Highly Individualized Chitin Nanofibers Using Ultrasonic Generator
Source: Polymers (Basel). 2021 Jul 29;13(15):2501. doi: 10.3390/polym13152501 (PMC8348391; doi:10.3390/polym13152501)
Supplement: Supplementary file 1 [file polymers-13-02501-s001.zip]

Archive with 1 entries (1 files):
- polymers-1300507-supplementary.pdf
